# Supplementary material for: Description of the supergiant isopod Bathynomus raksasa sp. nov. (Crustacea, Isopoda, Cirolanidae) from southern Java, the first record of the genus from Indonesia
Source: Zookeys. 2020 Jul 8;947:39–52. doi: 10.3897/zookeys.947.53906 (PMC7363738; doi:10.3897/zookeys.947.53906)
Supplement: XML Treatment for Bathynomus [file zookeys.947.53906-treatment1.xml]

<!DOCTYPE tp:taxon-treatment
  PUBLIC "-//TaxonX//DTD Taxonomic Treatment Publishing DTD v0 20100105//EN" "tax-treatment-NSO.dtd">
<tp:taxon-treatment xmlns:tp="http://www.plazi.org/taxpub"><tp:treatment-meta><kwd-group><label>Taxon classification</label><kwd><named-content xmlns:xlink="http://www.w3.org/1999/xlink" content-type="kingdom">Animalia</named-content></kwd><kwd><named-content xmlns:xlink="http://www.w3.org/1999/xlink" content-type="order">Isopoda</named-content></kwd><kwd><named-content xmlns:xlink="http://www.w3.org/1999/xlink" content-type="family">Cirolanidae</named-content></kwd></kwd-group><mixed-citation publication-type="journal"><person-group><name><surname>Sidabalok</surname><given-names>Conni M.</given-names></name><name><surname>Wong</surname><given-names>Helen P.-S.</given-names></name><name><surname>Ng</surname><given-names>Peter K. L.</given-names></name></person-group><article-title>Description of the supergiant isopod <italic><tp:taxon-name><tp:taxon-name-part taxon-name-part-type="genus" reg="Bathynomus">Bathynomus</tp:taxon-name-part> <tp:taxon-name-part taxon-name-part-type="species" reg="raksasa">raksasa</tp:taxon-name-part></tp:taxon-name></italic> sp. nov. (<tp:taxon-name><tp:taxon-name-part taxon-name-part-type="subphylum">Crustacea</tp:taxon-name-part></tp:taxon-name>, <tp:taxon-name><tp:taxon-name-part taxon-name-part-type="order">Isopoda</tp:taxon-name-part></tp:taxon-name>, <tp:taxon-name><tp:taxon-name-part taxon-name-part-type="family">Cirolanidae</tp:taxon-name-part></tp:taxon-name>) from southern Java, the first record of the genus from Indonesia</article-title><source>Zookeys</source><day>08</day><month>7</month><year>2020</year><volume>947</volume><fpage>39</fpage><lpage>52</lpage><pub-id pub-id-type="doi">10.3897/zookeys.947.53906</pub-id></mixed-citation></tp:treatment-meta><tp:nomenclature><label>Genus</label><tp:taxon-name><object-id xmlns:xlink="http://www.w3.org/1999/xlink" content-type="arpha" xlink:type="simple">0068392D-5D33-593E-BC48-5EB50DFD27AE</object-id>
            <tp:taxon-name-part taxon-name-part-type="genus" reg="Bathynomus">Bathynomus</tp:taxon-name-part>
          </tp:taxon-name><tp:taxon-authority>A. Milne-Edwards, 1879</tp:taxon-authority></tp:nomenclature><tp:treatment-sec sec-type="Restricted synonymy" id="SECID0ERIAC"><title>Restricted synonymy.</title><p>A. Milne-Edwards, 1879: 21.— <xref ref-type="bibr" rid="B3">Bruce 1986</xref>: 126.— <xref ref-type="bibr" rid="B8">Kensley and Schotte 1989</xref>: 129.— <xref ref-type="bibr" rid="B11">Lowry and Dempsey 2006</xref>: 168.</p></tp:treatment-sec><tp:treatment-sec sec-type="remarks" id="SECID0EDJAC"><title>Remarks.</title><p>The taxonomy of <italic><tp:taxon-name><tp:taxon-name-part taxon-name-part-type="genus" reg="Bathynomus">Bathynomus</tp:taxon-name-part></tp:taxon-name></italic> has been reviewed by <xref ref-type="bibr" rid="B3">Bruce (1986)</xref>, <xref ref-type="bibr" rid="B12">Magalhães and Young (2003)</xref>, with most recently by <xref ref-type="bibr" rid="B11">Lowry and Dempsey (2006)</xref>. Two new species were added by <xref ref-type="bibr" rid="B16">Shipley et al. (2016)</xref> and <xref ref-type="bibr" rid="B9">Kou et al. (2017)</xref>. The most recent review on <italic><tp:taxon-name><tp:taxon-name-part taxon-name-part-type="genus" reg="Bathynomus">Bathynomus</tp:taxon-name-part></tp:taxon-name></italic> fossils was done by <xref ref-type="bibr" rid="B7">Hyžný et al. (2019)</xref>.</p></tp:treatment-sec><tp:treatment-sec sec-type="type species" id="SECID0EPKAC"><title>Type species.</title><p><italic><tp:taxon-name><tp:taxon-name-part taxon-name-part-type="genus" reg="Bathynomus">Bathynomus</tp:taxon-name-part> <tp:taxon-name-part taxon-name-part-type="species" reg="giganteus">giganteus</tp:taxon-name-part></tp:taxon-name></italic> A. <xref ref-type="bibr" rid="B13">Milne-Edwards 1879</xref>; by monotypy.</p></tp:treatment-sec><ref-list><ref id="B3"><mixed-citation xmlns:xlink="http://www.w3.org/1999/xlink" xlink:type="simple"><person-group><name name-style="western"><surname>Bruce</surname><given-names>NL</given-names></name></person-group> (<year>1986</year>) <article-title><tp:taxon-name><tp:taxon-name-part taxon-name-part-type="family">Cirolanidae</tp:taxon-name-part></tp:taxon-name> (<tp:taxon-name><tp:taxon-name-part taxon-name-part-type="subphylum">Crustacea</tp:taxon-name-part></tp:taxon-name>: <tp:taxon-name><tp:taxon-name-part taxon-name-part-type="order">Isopoda</tp:taxon-name-part></tp:taxon-name>) of Australia.</article-title><source>Records of the Australian Museum, Supplement</source><volume>6</volume>: <fpage>1</fpage>–<lpage>239</lpage>. <ext-link xlink:type="simple" ext-link-type="doi" xlink:href="10.3853/j.0812-7387.6.1986.98">https://doi.org/10.3853/j.0812-7387.6.1986.98</ext-link></mixed-citation></ref><ref id="B8"><mixed-citation xmlns:xlink="http://www.w3.org/1999/xlink" xlink:type="simple"><person-group><name name-style="western"><surname>Kensley</surname><given-names>B</given-names></name><name name-style="western"><surname>Schotte</surname><given-names>M</given-names></name></person-group> (<year>1989</year>) Guide to the Marine Isopod Crustaceans of the Caribbean. Smithsonian Institution Press, Washington, D.C. &amp; London, 1–308 pp. <ext-link xlink:type="simple" ext-link-type="doi" xlink:href="10.5962/bhl.title.10375">https://doi.org/10.5962/bhl.title.10375</ext-link></mixed-citation></ref><ref id="B11"><mixed-citation xmlns:xlink="http://www.w3.org/1999/xlink" xlink:type="simple"><person-group><name name-style="western"><surname>Lowry</surname><given-names>JK</given-names></name><name name-style="western"><surname>Dempsey</surname><given-names>K</given-names></name></person-group> (<year>2006</year>) <article-title>The giant deep-sea scavenger genus <italic><tp:taxon-name><tp:taxon-name-part taxon-name-part-type="genus">Bathynomus</tp:taxon-name-part></tp:taxon-name></italic> (<tp:taxon-name><tp:taxon-name-part taxon-name-part-type="subphylum">Crustacea</tp:taxon-name-part></tp:taxon-name>, <tp:taxon-name><tp:taxon-name-part taxon-name-part-type="order">Isopoda</tp:taxon-name-part></tp:taxon-name>, <tp:taxon-name><tp:taxon-name-part taxon-name-part-type="family">Cirolanidae</tp:taxon-name-part></tp:taxon-name>) in the Indo-West Pacific.</article-title> In: <person-group><name name-style="western"><surname>Richer De Forges</surname><given-names>B</given-names></name><name name-style="western"><surname>Justine</surname><given-names>J-L</given-names></name></person-group> (<role>Eds</role>) <issue-title>Tropical Deep-Sea Benthos, volume 24.</issue-title><source>Mémoires du Muséum national d’Histoire naturelle</source><volume>193</volume>: <fpage>163</fpage>–<lpage>192</lpage>.</mixed-citation></ref><ref id="B12"><mixed-citation xmlns:xlink="http://www.w3.org/1999/xlink" xlink:type="simple"><person-group><name name-style="western"><surname>Magalhães</surname><given-names>N</given-names></name><name name-style="western"><surname>Young</surname><given-names>PS</given-names></name></person-group> (<year>2003</year>) <article-title><italic><tp:taxon-name><tp:taxon-name-part taxon-name-part-type="genus">Bathynomus</tp:taxon-name-part></tp:taxon-name></italic> A. Milne Edwards [<italic>sic</italic>], 1879 (<tp:taxon-name><tp:taxon-name-part taxon-name-part-type="order">Isopoda</tp:taxon-name-part></tp:taxon-name>, <tp:taxon-name><tp:taxon-name-part taxon-name-part-type="family">Cirolanidae</tp:taxon-name-part></tp:taxon-name>) from the Brazilian coast, with description of a new species.</article-title><source>Arquivos do Museu Nacional, Rio de Janeiro</source><volume>61</volume>: <fpage>221</fpage>–<lpage>239</lpage>.</mixed-citation></ref><ref id="B16"><mixed-citation xmlns:xlink="http://www.w3.org/1999/xlink" xlink:type="simple"><person-group><name name-style="western"><surname>Shipley</surname><given-names>ON</given-names></name><name name-style="western"><surname>Bruce</surname><given-names>NL</given-names></name><name name-style="western"><surname>Violich</surname><given-names>M</given-names></name><name name-style="western"><surname>Baco</surname><given-names>A</given-names></name><name name-style="western"><surname>Morgan</surname><given-names>N</given-names></name><name name-style="western"><surname>Rawlins</surname><given-names>S</given-names></name><name name-style="western"><surname>Brooks</surname><given-names>EJ</given-names></name></person-group> (<year>2016</year>) <article-title>A new species of <italic><tp:taxon-name><tp:taxon-name-part taxon-name-part-type="genus">Bathynomus</tp:taxon-name-part></tp:taxon-name></italic> Milne Edwards [<italic>sic</italic>], 1879 (<tp:taxon-name><tp:taxon-name-part taxon-name-part-type="order">Isopoda</tp:taxon-name-part></tp:taxon-name>: <tp:taxon-name><tp:taxon-name-part taxon-name-part-type="family">Cirolanidae</tp:taxon-name-part></tp:taxon-name>) from The Bahamas, Western Atlantic.</article-title><source>Zootaxa</source><volume>4147</volume>: <fpage>82</fpage>–<lpage>88</lpage>. <ext-link xlink:type="simple" ext-link-type="doi" xlink:href="10.11646/zootaxa.4147.1.6">https://doi.org/10.11646/zootaxa.4147.1.6</ext-link></mixed-citation></ref><ref id="B9"><mixed-citation xmlns:xlink="http://www.w3.org/1999/xlink" xlink:type="simple"><person-group><name name-style="western"><surname>Kou</surname><given-names>Q</given-names></name><name name-style="western"><surname>Chen</surname><given-names>J</given-names></name><name name-style="western"><surname>Li</surname><given-names>X</given-names></name><name name-style="western"><surname>He</surname><given-names>L</given-names></name><name name-style="western"><surname>Wang</surname><given-names>Y</given-names></name></person-group> (<year>2017</year>) <article-title>New species of the giant deep‐sea isopod genus <italic><tp:taxon-name><tp:taxon-name-part taxon-name-part-type="genus">Bathynomus</tp:taxon-name-part></tp:taxon-name></italic> (<tp:taxon-name><tp:taxon-name-part taxon-name-part-type="subphylum">Crustacea</tp:taxon-name-part></tp:taxon-name>, <tp:taxon-name><tp:taxon-name-part taxon-name-part-type="order">Isopoda</tp:taxon-name-part></tp:taxon-name>, <tp:taxon-name><tp:taxon-name-part taxon-name-part-type="family">Cirolanidae</tp:taxon-name-part></tp:taxon-name>) from Hainan Island, South China Sea.</article-title><source>Integrative Zoology</source><volume>12</volume>: <fpage>283</fpage>–<lpage>291</lpage>. <ext-link xlink:type="simple" ext-link-type="doi" xlink:href="10.1111/1749-4877.12256">https://doi.org/10.1111/1749-4877.12256</ext-link></mixed-citation></ref><ref id="B7"><mixed-citation xmlns:xlink="http://www.w3.org/1999/xlink" xlink:type="simple"><person-group><name name-style="western"><surname>Hyžný</surname><given-names>M</given-names></name><name name-style="western"><surname>Pasini</surname><given-names>G</given-names></name><name name-style="western"><surname>Garassino</surname><given-names>A</given-names></name></person-group> (<year>2019</year>) <article-title>Supergiants in Europe: on the cirolanid isopod <italic><tp:taxon-name><tp:taxon-name-part taxon-name-part-type="genus">Bathynomus</tp:taxon-name-part></tp:taxon-name></italic> A. Milne Edwards [<italic>sic</italic>], 1879 (<tp:taxon-name><tp:taxon-name-part taxon-name-part-type="class">Malacostraca</tp:taxon-name-part></tp:taxon-name>, <tp:taxon-name><tp:taxon-name-part taxon-name-part-type="superorder">Peracarida</tp:taxon-name-part></tp:taxon-name>) from the Plio-Pleistocene of Italy.</article-title><source>Neues Jahrbuch für Geologie und Paläontologie-Abhandlungen</source><volume>291</volume>(<issue>3</issue>): <fpage>283</fpage>–<lpage>298</lpage>. <ext-link xlink:type="simple" ext-link-type="doi" xlink:href="10.1127/njgpa/2019/0802">https://doi.org/10.1127/njgpa/2019/0802</ext-link></mixed-citation></ref><ref id="B13"><mixed-citation xmlns:xlink="http://www.w3.org/1999/xlink" xlink:type="simple"><person-group><name name-style="western"><surname>Milne-Edwards</surname><given-names>A</given-names></name></person-group> (<year>1879</year>) <article-title>Sur un isopode gigantesque des grandes profondeurs de la mer.</article-title><source>Comptes Rendus de l’Académie des Sciences, Paris</source><volume>88</volume>: <fpage>21</fpage>–<lpage>23</lpage>. <ext-link xlink:type="simple" ext-link-type="doi" xlink:href="10.3406/crai.1879.68524">https://doi.org/10.3406/crai.1879.68524</ext-link></mixed-citation></ref></ref-list></tp:taxon-treatment>
