# Supplementary material for: Description of the supergiant isopod Bathynomus raksasa sp. nov. (Crustacea, Isopoda, Cirolanidae) from southern Java, the first record of the genus from Indonesia
Source: Zookeys. 2020 Jul 8;947:39–52. doi: 10.3897/zookeys.947.53906 (PMC7363738; doi:10.3897/zookeys.947.53906)
Supplement: XML Treatment for Bathynomus raksasa [file zookeys.947.53906-treatment2.xml]

<!DOCTYPE tp:taxon-treatment
  PUBLIC "-//TaxonX//DTD Taxonomic Treatment Publishing DTD v0 20100105//EN" "tax-treatment-NSO.dtd">
<tp:taxon-treatment xmlns:tp="http://www.plazi.org/taxpub"><tp:treatment-meta><kwd-group><label>Taxon classification</label><kwd><named-content xmlns:xlink="http://www.w3.org/1999/xlink" content-type="kingdom">Animalia</named-content></kwd><kwd><named-content xmlns:xlink="http://www.w3.org/1999/xlink" content-type="order">Isopoda</named-content></kwd><kwd><named-content xmlns:xlink="http://www.w3.org/1999/xlink" content-type="family">Cirolanidae</named-content></kwd></kwd-group><mixed-citation publication-type="journal"><person-group><name><surname>Sidabalok</surname><given-names>Conni M.</given-names></name><name><surname>Wong</surname><given-names>Helen P.-S.</given-names></name><name><surname>Ng</surname><given-names>Peter K. L.</given-names></name></person-group><article-title>Description of the supergiant isopod <italic><tp:taxon-name><tp:taxon-name-part taxon-name-part-type="genus" reg="Bathynomus">Bathynomus</tp:taxon-name-part> <tp:taxon-name-part taxon-name-part-type="species" reg="raksasa">raksasa</tp:taxon-name-part></tp:taxon-name></italic> sp. nov. (<tp:taxon-name><tp:taxon-name-part taxon-name-part-type="subphylum">Crustacea</tp:taxon-name-part></tp:taxon-name>, <tp:taxon-name><tp:taxon-name-part taxon-name-part-type="order">Isopoda</tp:taxon-name-part></tp:taxon-name>, <tp:taxon-name><tp:taxon-name-part taxon-name-part-type="family">Cirolanidae</tp:taxon-name-part></tp:taxon-name>) from southern Java, the first record of the genus from Indonesia</article-title><source>Zookeys</source><day>08</day><month>7</month><year>2020</year><volume>947</volume><fpage>39</fpage><lpage>52</lpage><pub-id pub-id-type="doi">10.3897/zookeys.947.53906</pub-id></mixed-citation></tp:treatment-meta><tp:nomenclature><tp:taxon-name><object-id xmlns:xlink="http://www.w3.org/1999/xlink" content-type="arpha" xlink:type="simple">2C1A752E-BD93-579E-8A09-338DED303E6C</object-id>
            <tp:taxon-name-part taxon-name-part-type="genus" reg="Bathynomus">Bathynomus</tp:taxon-name-part>
            <tp:taxon-name-part taxon-name-part-type="species" reg="raksasa">raksasa</tp:taxon-name-part>
            <object-id xmlns:xlink="http://www.w3.org/1999/xlink" content-type="zoobank" xlink:type="simple">http://zoobank.org/84D71359-90FB-4CC6-856F-B96402F23211</object-id>
          </tp:taxon-name><tp:taxon-status xmlns:xlink="http://www.w3.org/1999/xlink" xlink:type="simple">sp. nov.</tp:taxon-status><xref ref-type="fig" rid="F2">Figs 2</xref><xref ref-type="fig" rid="F3">, 3</xref><xref ref-type="fig" rid="F4">, 4</xref><xref ref-type="fig" rid="F5">, 5</xref></tp:nomenclature><tp:treatment-sec sec-type="material" id="SECID0E3MAC"><title>Material examined.</title><p><bold><italic>Holotype</italic></bold>, male, 363 mm; Indonesia, Sunda Strait (between Sumatra and Java); <named-content xmlns:xlink="http://www.w3.org/1999/xlink" content-type="dwc:verbatimCoordinates" xlink:type="simple"><named-content content-type="geo-json" specific-use="{&#34;type&#34;:&#34;Point&#34;,&#34;coordinates&#34;:[104.823800,-6.013800]}" id="NCID0EKNAC" xlink:type="simple">6°00.828'S, 104°49.428'E</named-content></named-content>; 26 Mar. 2018; <abbrev xmlns:xlink="http://www.w3.org/1999/xlink" xlink:title="South Java Deep Sea Survey" id="ABBRID0EPNAC" xlink:type="simple">SJADES</abbrev> exped.; station CP 13, beam trawl 1259 m; <named-content xmlns:xlink="http://www.w3.org/1999/xlink" content-type="dwc:institutional_code" xlink:type="simple">MZB</named-content> Cru.Iso 097. <bold><italic>Paratype</italic></bold>, female, 298 mm; Indonesia, Indian Ocean (East of Tinjil Island); <named-content xmlns:xlink="http://www.w3.org/1999/xlink" content-type="dwc:verbatimCoordinates" xlink:type="simple"><named-content content-type="geo-json" specific-use="{&#34;type&#34;:&#34;Point&#34;,&#34;coordinates&#34;:[105.920400,-6.996300]}" id="NCID0E4NAC" xlink:type="simple">6°59.778'S, 105°55.224'E</named-content></named-content>; 28 Mar. 2018; <abbrev xmlns:xlink="http://www.w3.org/1999/xlink" xlink:title="South Java Deep Sea Survey" id="ABBRID0ECOAC" xlink:type="simple">SJADES</abbrev> exped.; station CP 28, beam trawl 957 m; <abbrev xmlns:xlink="http://www.w3.org/1999/xlink" xlink:title="Zoological Reference Collection of the Lee Kong Chian Natural History Museum, National University of Singapore" id="ABBRID0EGOAC" xlink:type="simple">ZRC</abbrev> 2020.0015.</p></tp:treatment-sec><tp:treatment-sec sec-type="material" id="SECID0EKOAC"><title>Comparative material.</title><p><italic><tp:taxon-name><tp:taxon-name-part taxon-name-part-type="genus" reg="Bathynomus">Bathynomus</tp:taxon-name-part> <tp:taxon-name-part taxon-name-part-type="species" reg="giganteus">giganteus</tp:taxon-name-part></tp:taxon-name></italic> A. Milne-Edwards, 1879 – 1 male, 354 mm; U.S.A., Virginia, 100 miles off Virginia Beach; 36.483N, 74.8W; 30 May 1962; 73 m depth; <abbrev xmlns:xlink="http://www.w3.org/1999/xlink" xlink:title="Zoological Reference Collection of the Lee Kong Chian Natural History Museum, National University of Singapore" id="ABBRID0E2OAC" xlink:type="simple">ZRC</abbrev> 2014.0837. <italic><tp:taxon-name><tp:taxon-name-part taxon-name-part-type="genus" reg="Bathynomus">Bathynomus</tp:taxon-name-part> <tp:taxon-name-part taxon-name-part-type="species" reg="doederleini">doederleini</tp:taxon-name-part></tp:taxon-name></italic> Ortmann, 1894 – 6 males, 100, 120, 120, 128, 136, 145 mm; 7 females, 88, 90, 94, 130, 130, 138, 145 mm; 3 juveniles; Taiwan; <named-content xmlns:xlink="http://www.w3.org/1999/xlink" content-type="dwc:institutional_code" xlink:type="simple">AM</named-content> P68684. 1 male, 125 mm; 1 female, 85 mm; 4 juveniles; Taiwan, Tashi port; 1990s; P. K. L. Ng leg.; deep-water; <abbrev xmlns:xlink="http://www.w3.org/1999/xlink" xlink:title="Zoological Reference Collection of the Lee Kong Chian Natural History Museum, National University of Singapore" id="ABBRID0EPPAC" xlink:type="simple">ZRC</abbrev> 1998.417. <italic><tp:taxon-name><tp:taxon-name-part taxon-name-part-type="genus" reg="Bathynomus">Bathynomus</tp:taxon-name-part></tp:taxon-name></italic> sp. – 1 subadult, not sexually mature, pereopod 7 not fully developed, 107 mm; Indonesia, Indian Ocean (East of Tinjil Island); <named-content xmlns:xlink="http://www.w3.org/1999/xlink" content-type="dwc:verbatimCoordinates" xlink:type="simple"><named-content content-type="geo-json" specific-use="{&#34;type&#34;:&#34;Point&#34;,&#34;coordinates&#34;:[105.921917,-6.944400]}" id="NCID0E4PAC" xlink:type="simple">6°56.664'S, 105°55.315'E</named-content></named-content>; 28 Mar. 2018; <abbrev xmlns:xlink="http://www.w3.org/1999/xlink" xlink:title="South Java Deep Sea Survey" id="ABBRID0EDAAE" xlink:type="simple">SJADES</abbrev> exped.; station CP 26, beam trawl 517 m; <named-content xmlns:xlink="http://www.w3.org/1999/xlink" content-type="dwc:institutional_code" xlink:type="simple">MZB</named-content> Cru.Iso 098. 1 juvenile; Indonesia, Sunda Strait (between Tabuan Island and Sumatra); <named-content xmlns:xlink="http://www.w3.org/1999/xlink" content-type="dwc:verbatimCoordinates" xlink:type="simple"><named-content content-type="geo-json" specific-use="{&#34;type&#34;:&#34;Point&#34;,&#34;coordinates&#34;:[104.851333,-5.752100]}" id="NCID0EOAAE" xlink:type="simple">5°45.126'S, 104°51.080'E</named-content></named-content>; 25 Mar. 2018; <abbrev xmlns:xlink="http://www.w3.org/1999/xlink" xlink:title="South Java Deep Sea Survey" id="ABBRID0ETAAE" xlink:type="simple">SJADES</abbrev> exped.; station CP 08, beam trawl 442 m; <abbrev xmlns:xlink="http://www.w3.org/1999/xlink" xlink:title="Zoological Reference Collection of the Lee Kong Chian Natural History Museum, National University of Singapore" id="ABBRID0EXAAE" xlink:type="simple">ZRC</abbrev> 2020.0016. 2 juveniles, 60, 63 mm; Indonesia, Indian Ocean (Pelabuhan Ratu Bay); <named-content xmlns:xlink="http://www.w3.org/1999/xlink" content-type="dwc:verbatimCoordinates" xlink:type="simple"><named-content content-type="geo-json" specific-use="{&#34;type&#34;:&#34;Point&#34;,&#34;coordinates&#34;:[106.440350,-7.018600]}" id="NCID0E5AAE" xlink:type="simple">7°01.116'S, 106°26.421'E</named-content></named-content>; 3 Apr. 2018; <abbrev xmlns:xlink="http://www.w3.org/1999/xlink" xlink:title="South Java Deep Sea Survey" id="ABBRID0EDBAE" xlink:type="simple">SJADES</abbrev> exped.; station CP 55, beam trawl 379 m; <abbrev xmlns:xlink="http://www.w3.org/1999/xlink" xlink:title="Zoological Reference Collection of the Lee Kong Chian Natural History Museum, National University of Singapore" id="ABBRID0EHBAE" xlink:type="simple">ZRC</abbrev> 2020.0017.</p></tp:treatment-sec><tp:treatment-sec sec-type="Type-locality" id="SECID0ELBAE"><title>Type-locality.</title><p>Indonesia, Sunda Strait: between Sumatra and Java, <named-content xmlns:xlink="http://www.w3.org/1999/xlink" content-type="dwc:verbatimCoordinates" xlink:type="simple"><named-content content-type="geo-json" specific-use="{&#34;type&#34;:&#34;Point&#34;,&#34;coordinates&#34;:[104.823800,-6.013800]}" id="NCID0EUBAE" xlink:type="simple">06°00.828'S, 104°49.428'E</named-content></named-content>.</p></tp:treatment-sec><tp:treatment-sec sec-type="diagnosis" id="SECID0EZBAE"><title>Diagnosis.</title><p>Narrowly rounded clypeus apex (Fig. <xref ref-type="fig" rid="F2">2C</xref>); prominent longitudinal carina on clypeus (Fig. <xref ref-type="fig" rid="F2">2C</xref>); convex lateral margins of uropodal exopod and endopod (Fig. <xref ref-type="fig" rid="F3">3D, E</xref>); produced distolateral corners of uropodal exopod and endopod with acute tips (Fig. <xref ref-type="fig" rid="F3">3D, E</xref>); uropodal exopod with medium-length setal fringe (69%) (Fig. <xref ref-type="fig" rid="F3">3D, E</xref>); pleotelson 1.6 times wider than long with posterior margin medially concave (Fig. <xref ref-type="fig" rid="F2">2D</xref>); 11–13 spines on pleotelson (Fig. <xref ref-type="fig" rid="F2">2D</xref>).</p><fig id="F2" position="float" orientation="portrait"><object-id xmlns:xlink="http://www.w3.org/1999/xlink" content-type="doi" xlink:type="simple">/10.3897/zookeys.947.53906.figure2</object-id><object-id xmlns:xlink="http://www.w3.org/1999/xlink" content-type="arpha" xlink:type="simple">AE6F307D-9A9B-5ED9-99F6-2D3163B26D64</object-id><label>Figure 2.</label><caption><p><italic><tp:taxon-name><tp:taxon-name-part taxon-name-part-type="genus" reg="Bathynomus">Bathynomus</tp:taxon-name-part> <tp:taxon-name-part taxon-name-part-type="species" reg="raksasa">raksasa</tp:taxon-name-part></tp:taxon-name></italic> sp. nov., holotype male (363 mm) (<named-content xmlns:xlink="http://www.w3.org/1999/xlink" content-type="dwc:institutional_code" xlink:type="simple">MZB</named-content> Cru.Iso 097), Indonesia <bold>A</bold> dorsal view <bold>B</bold> cephalon, anterior view <bold>C</bold> clypeal region <bold>D</bold> pleotelson <bold>E</bold> body, lateral view <bold>F</bold> pereon, lateral view. Scale bars: 5 cm (<bold>A, D, E</bold>);1 cm (<bold>B, C, F</bold>).</p></caption><graphic xmlns:xlink="http://www.w3.org/1999/xlink" xlink:href="zookeys-947-039-g002.jpg" position="float" orientation="portrait" xlink:type="simple" id="oo_430114.jpg"><uri content-type="original_file" xlink:type="simple">https://binary.pensoft.net/fig/430114</uri></graphic></fig></tp:treatment-sec><tp:treatment-sec sec-type="description" id="SECID0EHEAE"><title>Description of holotype male.</title><p>Body (Fig. <xref ref-type="fig" rid="F2">2A</xref>) 363 mm long, 155 mm wide at pereonite 5, length 2.3 times width. Head (Fig. <xref ref-type="fig" rid="F2">2B</xref>) with ridge above eyes discontinuous; clypeus (Fig. <xref ref-type="fig" rid="F2">2C</xref>) with prominent longitudinal carina, distal margins slightly concave, apex narrowly rounded.</p><p>Antenna 2 (Fig. <xref ref-type="fig" rid="F2">2A, E</xref>) flagellum extending to end of pleonite 2.</p><p>Pereopod 1 (Fig. <xref ref-type="fig" rid="F3">3A</xref>) ischium with 2 posteroproximal robust setae, 2 robust setae on posterodistal margin; merus with 4 short robust setae on anterodistal angle, posterior margin with 4 robust setae in proximal row and 2 robust setae in distal row; propodus length 2.3 times width, with 5 robust setae on posterior margin. Pereopod 2 (Fig. <xref ref-type="fig" rid="F3">3B, C</xref>) ischium with 3 robust setae on posterior margin and 2 robust setae on posterodistal margin; merus with 7 short robust setae on anterodistal angle, posteromedial margin with 3 robust setae in proximal row and 2 robust setae in distal row; propodus with 4 robust setae on posterior margin. Pereopod 7 coxa (Fig. <xref ref-type="fig" rid="F2">2F</xref>) distally attenuated, curved posteriorly.</p><fig id="F3" position="float" orientation="portrait"><object-id xmlns:xlink="http://www.w3.org/1999/xlink" content-type="doi" xlink:type="simple">/10.3897/zookeys.947.53906.figure3</object-id><object-id xmlns:xlink="http://www.w3.org/1999/xlink" content-type="arpha" xlink:type="simple">56F0DF8E-BF99-56CF-A83F-2F72611CC215</object-id><label>Figure 3.</label><caption><p><italic><tp:taxon-name><tp:taxon-name-part taxon-name-part-type="genus" reg="Bathynomus">Bathynomus</tp:taxon-name-part> <tp:taxon-name-part taxon-name-part-type="species" reg="raksasa">raksasa</tp:taxon-name-part></tp:taxon-name></italic> sp. nov., holotype male (363 mm) (<named-content xmlns:xlink="http://www.w3.org/1999/xlink" content-type="dwc:institutional_code" xlink:type="simple">MZB</named-content> Cru.Iso 097), Indonesia <bold>A</bold> pereopod 1 <bold>B</bold> pereopod 2 <bold>C</bold> pereopod 2 merus, posterolateral margin <bold>D</bold> uropod, ventral view <bold>E</bold> uropod, dorsal view. Scale bars: 1 cm (<bold>A, B, D, E</bold>); 0.5 cm (<bold>C</bold>).</p></caption><graphic xmlns:xlink="http://www.w3.org/1999/xlink" xlink:href="zookeys-947-039-g003.jpg" position="float" orientation="portrait" xlink:type="simple" id="oo_430115.jpg"><uri content-type="original_file" xlink:type="simple">https://binary.pensoft.net/fig/430115</uri></graphic></fig><p>Pleonite 3 (Fig. <xref ref-type="fig" rid="F2">2F</xref>) not extending beyond pleonite 5.</p><p>Uropod (Figs <xref ref-type="fig" rid="F2">2D</xref>, <xref ref-type="fig" rid="F3">3D, E</xref>) not extending beyond pleotelson; peduncle with 3 robust setae; exopod and endopod with smooth lateral and distal margins; exopodal lateral margin convex with 10 robust setae along margin, setal fringe medium to continuous in length (69%), medial margin straight, distomedial corner rounded, distal margin convex with 5 robust setae, distolateral corner slightly produced, acute; endopodal lateral margin convex, distally sinuate, with 4 robust setae; medial margin straight; distomedial corner rounded; distal margin straight with 11 robust setae; distolateral corner produced, acute.</p><p>Pleotelson (Fig. <xref ref-type="fig" rid="F2">2D</xref>) broader than long, 1.6 times as wide as length, posterior margin medially concave, smooth (minute pores), conspicuous longitudinal carina on dorsal surface, with 11 distal and 2 lateral straight acute prominent spines along distal margin, without setae between spines, central distal spine simple.</p></tp:treatment-sec><tp:treatment-sec sec-type="Female" id="SECID0ENHAE"><title>Female.</title><p>Similar to male.</p></tp:treatment-sec><tp:treatment-sec sec-type="variation" id="SECID0ESHAE"><title>Variation.</title><p>Robust setae count on female as follows: exopodal lateral margin with 7–10 robust setae, distal margin with 4 or 5, endopodal lateral margin with 3–5 and distal margin with 8–10; pleotelson with 9 distal and 2 lateral straight acute prominent spines along distal margin.</p></tp:treatment-sec><tp:treatment-sec sec-type="etymology" id="SECID0EXHAE"><title>Etymology.</title><p>The epithet is the Indonesian word “<tp:taxon-name><tp:taxon-name-part taxon-name-part-type="genus" reg="Bathynomus"/><tp:taxon-name-part taxon-name-part-type="species" reg="raksasa">raksasa</tp:taxon-name-part></tp:taxon-name>” for giant, alluding to its enormous size and the significance of the find. The name is used as a noun in apposition.</p></tp:treatment-sec><tp:treatment-sec sec-type="remarks" id="SECID0EGIAE"><title>Remarks.</title><p><italic><tp:taxon-name><tp:taxon-name-part taxon-name-part-type="genus" reg="Bathynomus">Bathynomus</tp:taxon-name-part> <tp:taxon-name-part taxon-name-part-type="species" reg="raksasa">raksasa</tp:taxon-name-part></tp:taxon-name></italic> sp. nov. can be readily identified by its large size (330 mm on average), narrowly rounded clypeus apex, produced and acute distolateral corners of uropodal rami, wider rather than long pleotelson with medially concave posterior margin and the presence of 11–13 pleotelson spines. <italic><tp:taxon-name><tp:taxon-name-part taxon-name-part-type="genus" reg="Bathynomus">Bathynomus</tp:taxon-name-part> <tp:taxon-name-part taxon-name-part-type="species" reg="raksasa">raksasa</tp:taxon-name-part></tp:taxon-name></italic> sp. nov. is the sixth “supergiant” species from the Indo-West Pacific and is one of the largest known members of the genus.</p><p>In general appearance, <italic><tp:taxon-name><tp:taxon-name-part taxon-name-part-type="genus" reg="Bathynomus">B.</tp:taxon-name-part> <tp:taxon-name-part taxon-name-part-type="species" reg="raksasa">raksasa</tp:taxon-name-part></tp:taxon-name></italic> sp. nov. is most similar to <italic><tp:taxon-name><tp:taxon-name-part taxon-name-part-type="genus" reg="Bathynomus">B.</tp:taxon-name-part> <tp:taxon-name-part taxon-name-part-type="species" reg="giganteus">giganteus</tp:taxon-name-part></tp:taxon-name></italic> and <italic><tp:taxon-name><tp:taxon-name-part taxon-name-part-type="genus" reg="Bathynomus">B.</tp:taxon-name-part> <tp:taxon-name-part taxon-name-part-type="species" reg="lowryi">lowryi</tp:taxon-name-part></tp:taxon-name></italic>. All three are large, averaging 300 mm in length, possess a prominent longitudinal carina on the dorsal surface of the pleotelson and have acute spines on the distal margin of the pleotelson. The new species is closest to <italic><tp:taxon-name><tp:taxon-name-part taxon-name-part-type="genus" reg="Bathynomus">B.</tp:taxon-name-part> <tp:taxon-name-part taxon-name-part-type="species" reg="giganteus">giganteus</tp:taxon-name-part></tp:taxon-name></italic>, sharing the relatively medium length of antenna 2 (reaching to between the posterior of pereonite 2 and anterior of pereonite 3), lateral and posterior shape of the uropodal exopod and endopod, and the pleotelson spine count. <italic><tp:taxon-name><tp:taxon-name-part taxon-name-part-type="genus" reg="Bathynomus">Bathynomus</tp:taxon-name-part> <tp:taxon-name-part taxon-name-part-type="species" reg="raksasa">raksasa</tp:taxon-name-part></tp:taxon-name></italic> sp. nov., however, differs markedly from <italic><tp:taxon-name><tp:taxon-name-part taxon-name-part-type="genus" reg="Bathynomus">B.</tp:taxon-name-part> <tp:taxon-name-part taxon-name-part-type="species" reg="giganteus">giganteus</tp:taxon-name-part></tp:taxon-name></italic> by its more conspicuous longitudinal carina on the clypeus ventral surface (Fig. <xref ref-type="fig" rid="F4">4A</xref>) (vs. less conspicuous in <italic><tp:taxon-name><tp:taxon-name-part taxon-name-part-type="genus" reg="Bathynomus">B.</tp:taxon-name-part> <tp:taxon-name-part taxon-name-part-type="species" reg="giganteus">giganteus</tp:taxon-name-part></tp:taxon-name></italic>; Fig. <xref ref-type="fig" rid="F4">4B</xref>), absence of a transverse carina on the anterior of the head (Fig. <xref ref-type="fig" rid="F4">4C</xref>) (vs. carina present in <italic><tp:taxon-name><tp:taxon-name-part taxon-name-part-type="genus" reg="Bathynomus">B.</tp:taxon-name-part> <tp:taxon-name-part taxon-name-part-type="species" reg="giganteus">giganteus</tp:taxon-name-part></tp:taxon-name></italic>; Fig. <xref ref-type="fig" rid="F4">4D</xref>), the relatively shorter uropodal endopod (0.12 total body length, Fig. <xref ref-type="fig" rid="F4">4E</xref>) (vs. relatively longer, 0.15 body length in <italic><tp:taxon-name><tp:taxon-name-part taxon-name-part-type="genus" reg="Bathynomus">B.</tp:taxon-name-part> <tp:taxon-name-part taxon-name-part-type="species" reg="giganteus">giganteus</tp:taxon-name-part></tp:taxon-name></italic>; Fig. <xref ref-type="fig" rid="F4">4F</xref>), the body surface, including that of the pleotelson, being covered with small low granules and smooth to the touch (Fig. <xref ref-type="fig" rid="F5">5A</xref>) (vs. granules more prominent and the surfaces distinctly rough in <italic><tp:taxon-name><tp:taxon-name-part taxon-name-part-type="genus" reg="Bathynomus">B.</tp:taxon-name-part> <tp:taxon-name-part taxon-name-part-type="species" reg="giganteus">giganteus</tp:taxon-name-part></tp:taxon-name></italic>; Fig. <xref ref-type="fig" rid="F5">5B</xref>), the almost flat posterior ventral surface of the pleotelson (Fig. <xref ref-type="fig" rid="F5">5C</xref>) (vs. surface distinctly concave in <italic><tp:taxon-name><tp:taxon-name-part taxon-name-part-type="genus" reg="Bathynomus">B.</tp:taxon-name-part> <tp:taxon-name-part taxon-name-part-type="species" reg="giganteus">giganteus</tp:taxon-name-part></tp:taxon-name></italic>; Fig. <xref ref-type="fig" rid="F5">5D</xref>), the straight spines of pleotelson (Fig. <xref ref-type="fig" rid="F5">5E</xref>) (vs. gently curved upwards in <italic><tp:taxon-name><tp:taxon-name-part taxon-name-part-type="genus" reg="Bathynomus">B.</tp:taxon-name-part> <tp:taxon-name-part taxon-name-part-type="species" reg="giganteus">giganteus</tp:taxon-name-part></tp:taxon-name></italic>; Fig. <xref ref-type="fig" rid="F5">5F</xref>), the pleotelson is broader than long (Fig. <xref ref-type="fig" rid="F5">5A</xref>) (vs. as long as broad in <italic><tp:taxon-name><tp:taxon-name-part taxon-name-part-type="genus" reg="Bathynomus">B.</tp:taxon-name-part> <tp:taxon-name-part taxon-name-part-type="species" reg="giganteus">giganteus</tp:taxon-name-part></tp:taxon-name></italic>, Fig. <xref ref-type="fig" rid="F5">5B</xref>), and the posterior margin of the pleotelson is broad and medially concave (Fig. <xref ref-type="fig" rid="F5">5A</xref>) (vs. broadly rounded in <italic><tp:taxon-name><tp:taxon-name-part taxon-name-part-type="genus" reg="Bathynomus">B.</tp:taxon-name-part> <tp:taxon-name-part taxon-name-part-type="species" reg="giganteus">giganteus</tp:taxon-name-part></tp:taxon-name></italic>, Fig. <xref ref-type="fig" rid="F5">5B</xref>). <italic><tp:taxon-name><tp:taxon-name-part taxon-name-part-type="genus" reg="Bathynomus">Bathynomus</tp:taxon-name-part> <tp:taxon-name-part taxon-name-part-type="species" reg="raksasa">raksasa</tp:taxon-name-part></tp:taxon-name></italic> sp. nov. can easily be distinguished from <italic><tp:taxon-name><tp:taxon-name-part taxon-name-part-type="genus" reg="Bathynomus">B.</tp:taxon-name-part> <tp:taxon-name-part taxon-name-part-type="species" reg="lowryi">lowryi</tp:taxon-name-part></tp:taxon-name></italic> in possessing a relatively longer antenna 2 which reaches to the ends of pereonite 2 (vs. shorter antenna 2 which reaches only to the anterior part of pereonite 2 in <italic><tp:taxon-name><tp:taxon-name-part taxon-name-part-type="genus" reg="Bathynomus">B.</tp:taxon-name-part> <tp:taxon-name-part taxon-name-part-type="species" reg="lowryi">lowryi</tp:taxon-name-part></tp:taxon-name></italic>), the narrowly rounded clypeus apex (vs. apex truncate in <italic><tp:taxon-name><tp:taxon-name-part taxon-name-part-type="genus" reg="Bathynomus">B.</tp:taxon-name-part> <tp:taxon-name-part taxon-name-part-type="species" reg="lowryi">lowryi</tp:taxon-name-part></tp:taxon-name></italic>), straight pleotelson spines (vs. spines upwardly curved in <italic><tp:taxon-name><tp:taxon-name-part taxon-name-part-type="genus" reg="Bathynomus">B.</tp:taxon-name-part> <tp:taxon-name-part taxon-name-part-type="species" reg="lowryi">lowryi</tp:taxon-name-part></tp:taxon-name></italic>) and the larger number (13) of robust setae on the pleotelson (vs. 9 in <italic><tp:taxon-name><tp:taxon-name-part taxon-name-part-type="genus" reg="Bathynomus">B.</tp:taxon-name-part> <tp:taxon-name-part taxon-name-part-type="species" reg="lowryi">lowryi</tp:taxon-name-part></tp:taxon-name></italic>) (<xref ref-type="bibr" rid="B4">Bruce and Bussarawit 2004</xref>: figs 1, 6).</p><fig id="F4" position="float" orientation="portrait"><object-id xmlns:xlink="http://www.w3.org/1999/xlink" content-type="doi" xlink:type="simple">/10.3897/zookeys.947.53906.figure4</object-id><object-id xmlns:xlink="http://www.w3.org/1999/xlink" content-type="arpha" xlink:type="simple">1A7FC572-1B51-5B62-A5A2-30CA24D32E3E</object-id><label>Figure 4.</label><caption><p><bold>A, C, E</bold><italic><tp:taxon-name><tp:taxon-name-part taxon-name-part-type="genus" reg="Bathynomus">Bathynomus</tp:taxon-name-part> <tp:taxon-name-part taxon-name-part-type="species" reg="raksasa">raksasa</tp:taxon-name-part></tp:taxon-name></italic> sp. nov. holotype male (363 mm) (<named-content xmlns:xlink="http://www.w3.org/1999/xlink" content-type="dwc:institutional_code" xlink:type="simple">MZB</named-content> Cru.Iso 097), Indonesia <bold>B, D, F</bold><italic><tp:taxon-name><tp:taxon-name-part taxon-name-part-type="genus" reg="Bathynomus">B.</tp:taxon-name-part> <tp:taxon-name-part taxon-name-part-type="species" reg="giganteus">giganteus</tp:taxon-name-part></tp:taxon-name></italic> male (354 mm) (<abbrev xmlns:xlink="http://www.w3.org/1999/xlink" xlink:title="Zoological Reference Collection of the Lee Kong Chian Natural History Museum, National University of Singapore" id="ABBRID0EKTAE" xlink:type="simple">ZRC</abbrev> 2014.0837), Caribbean <bold>A, B</bold> clypeus ventral surface <bold>C, D</bold> anterior of head <bold>E, F</bold> body, ventral view.</p></caption><graphic xmlns:xlink="http://www.w3.org/1999/xlink" xlink:href="zookeys-947-039-g004.jpg" position="float" orientation="portrait" xlink:type="simple" id="oo_430116.jpg"><uri content-type="original_file" xlink:type="simple">https://binary.pensoft.net/fig/430116</uri></graphic></fig><p><italic><tp:taxon-name><tp:taxon-name-part taxon-name-part-type="genus" reg="Bathynomus">Bathynomus</tp:taxon-name-part> <tp:taxon-name-part taxon-name-part-type="species" reg="raksasa">raksasa</tp:taxon-name-part></tp:taxon-name></italic> sp. nov. shares the same general uropodal exopod and endopod shape as <italic><tp:taxon-name><tp:taxon-name-part taxon-name-part-type="genus" reg="Bathynomus">B.</tp:taxon-name-part> <tp:taxon-name-part taxon-name-part-type="species" reg="crosnieri">crosnieri</tp:taxon-name-part></tp:taxon-name></italic>, <italic><tp:taxon-name><tp:taxon-name-part taxon-name-part-type="genus" reg="Bathynomus">B.</tp:taxon-name-part> <tp:taxon-name-part taxon-name-part-type="species" reg="kensleyi">kensleyi</tp:taxon-name-part></tp:taxon-name></italic> and <italic><tp:taxon-name><tp:taxon-name-part taxon-name-part-type="genus" reg="Bathynomus">B.</tp:taxon-name-part> <tp:taxon-name-part taxon-name-part-type="species" reg="richeri">richeri</tp:taxon-name-part></tp:taxon-name></italic> but can easily be distinguished from them in its possession of a conspicuous longitudinal carina on the dorsal surface of the pleotelson (Fig. <xref ref-type="fig" rid="F5">5A</xref>). Although the number of spines on the margin of the pleotelson (at least 11) is similar to those of <italic><tp:taxon-name><tp:taxon-name-part taxon-name-part-type="genus" reg="Bathynomus">B.</tp:taxon-name-part> <tp:taxon-name-part taxon-name-part-type="species" reg="crosnieri">crosnieri</tp:taxon-name-part></tp:taxon-name></italic> and <italic><tp:taxon-name><tp:taxon-name-part taxon-name-part-type="genus" reg="Bathynomus">B.</tp:taxon-name-part> <tp:taxon-name-part taxon-name-part-type="species" reg="richeri">richeri</tp:taxon-name-part></tp:taxon-name></italic>, the presence of the longitudinal ridge on the pleotelson easily separates <italic><tp:taxon-name><tp:taxon-name-part taxon-name-part-type="genus" reg="Bathynomus">B.</tp:taxon-name-part> <tp:taxon-name-part taxon-name-part-type="species" reg="raksasa">raksasa</tp:taxon-name-part></tp:taxon-name></italic> sp. nov. from these species. <italic><tp:taxon-name><tp:taxon-name-part taxon-name-part-type="genus" reg="Bathynomus">Bathynomus</tp:taxon-name-part> <tp:taxon-name-part taxon-name-part-type="species" reg="raksasa">raksasa</tp:taxon-name-part></tp:taxon-name></italic> sp. nov. also has the same number of spines on the margin of the pleotelson but can easily be distinguished from <italic><tp:taxon-name><tp:taxon-name-part taxon-name-part-type="genus" reg="Bathynomus">B.</tp:taxon-name-part> <tp:taxon-name-part taxon-name-part-type="species" reg="keablei">keablei</tp:taxon-name-part></tp:taxon-name></italic> in having the distolateral corners of the uropodal exopod and endopod distinctly produced (Fig. <xref ref-type="fig" rid="F3">3D, E</xref>) (vs. rounded and not produced in <italic><tp:taxon-name><tp:taxon-name-part taxon-name-part-type="genus" reg="Bathynomus">B.</tp:taxon-name-part> <tp:taxon-name-part taxon-name-part-type="species" reg="keablei">keablei</tp:taxon-name-part></tp:taxon-name></italic>; see <xref ref-type="bibr" rid="B11">Lowry and Dempsey 2006</xref>: fig. 17).</p><fig id="F5" position="float" orientation="portrait"><object-id xmlns:xlink="http://www.w3.org/1999/xlink" content-type="doi" xlink:type="simple">/10.3897/zookeys.947.53906.figure5</object-id><object-id xmlns:xlink="http://www.w3.org/1999/xlink" content-type="arpha" xlink:type="simple">4511AD31-25FD-5846-B5B5-0B1C6D22C7D8</object-id><label>Figure 5.</label><caption><p><bold>A, C, E, G</bold><italic><tp:taxon-name><tp:taxon-name-part taxon-name-part-type="genus" reg="Bathynomus">Bathynomus</tp:taxon-name-part> <tp:taxon-name-part taxon-name-part-type="species" reg="raksasa">raksasa</tp:taxon-name-part></tp:taxon-name></italic> sp. nov. holotype male (363 mm) (<named-content xmlns:xlink="http://www.w3.org/1999/xlink" content-type="dwc:institutional_code" xlink:type="simple">MZB</named-content> Cru.Iso 097), Indonesia <bold>B, D, F, H</bold><italic><tp:taxon-name><tp:taxon-name-part taxon-name-part-type="genus" reg="Bathynomus">B.</tp:taxon-name-part> <tp:taxon-name-part taxon-name-part-type="species" reg="giganteus">giganteus</tp:taxon-name-part></tp:taxon-name></italic> male (354 mm) (<abbrev xmlns:xlink="http://www.w3.org/1999/xlink" xlink:title="Zoological Reference Collection of the Lee Kong Chian Natural History Museum, National University of Singapore" id="ABBRID0E2YAE" xlink:type="simple">ZRC</abbrev> 2014.0837), Caribbean <bold>A, B</bold> pleotelson dorsal view <bold>C, D</bold> pleotelson posterior view <bold>E, F</bold> pleotelson lateral view <bold>G, H</bold> pleopod 2.</p></caption><graphic xmlns:xlink="http://www.w3.org/1999/xlink" xlink:href="zookeys-947-039-g005.jpg" position="float" orientation="portrait" xlink:type="simple" id="oo_430117.jpg"><uri content-type="original_file" xlink:type="simple">https://binary.pensoft.net/fig/430117</uri></graphic></fig><p>The appendix masculina is absent on the holotype male of <italic><tp:taxon-name><tp:taxon-name-part taxon-name-part-type="genus" reg="Bathynomus">B.</tp:taxon-name-part> <tp:taxon-name-part taxon-name-part-type="species" reg="raksasa">raksasa</tp:taxon-name-part></tp:taxon-name></italic> sp. nov. (Fig. <xref ref-type="fig" rid="F5">5G</xref>) but this is almost certainly not a species-character. It is known to be sometimes absent in <italic><tp:taxon-name><tp:taxon-name-part taxon-name-part-type="genus" reg="Bathynomus">B.</tp:taxon-name-part> <tp:taxon-name-part taxon-name-part-type="species" reg="doederleini">doederleini</tp:taxon-name-part></tp:taxon-name></italic> from Taiwan (present study); with five out of seven males below the size of 130 mm lacking it. The largest males of <italic><tp:taxon-name><tp:taxon-name-part taxon-name-part-type="genus" reg="Bathynomus">B.</tp:taxon-name-part> <tp:taxon-name-part taxon-name-part-type="species" reg="doederleini">doederleini</tp:taxon-name-part></tp:taxon-name></italic> (136–145 mm) possess appendix masculina. The absence or presence of appendix masculina has been previously used by <xref ref-type="bibr" rid="B17">Soong and Mok (1994)</xref> to determine the maturity of males of <italic><tp:taxon-name><tp:taxon-name-part taxon-name-part-type="genus" reg="Bathynomus">Bathynomus</tp:taxon-name-part> <tp:taxon-name-part taxon-name-part-type="species" reg="doederleini">doederleini</tp:taxon-name-part></tp:taxon-name></italic>; “mature males” were males with appendix masculina and “maturing males” were those without appendix masculina and testes. <xref ref-type="bibr" rid="B1">Barradas-Ortiz et al. (2003)</xref> reported that some adult males of <italic><tp:taxon-name><tp:taxon-name-part taxon-name-part-type="genus" reg="Bathynomus">B.</tp:taxon-name-part> <tp:taxon-name-part taxon-name-part-type="species" reg="giganteus">giganteus</tp:taxon-name-part></tp:taxon-name></italic> from Brazil (mostly smaller specimens below 290 mm) lacked appendix masculina, especially in summer. They suggested that these smaller males might have been less reproductively active in summer and/or the appendix masculina may be a non-permanent organ which is lost or regrown when the animals moult (<xref ref-type="bibr" rid="B1">Barradas-Ortiz et al. 2003</xref>). <xref ref-type="bibr" rid="B1">Barradas-Ortiz et al. (2003)</xref> also noted that larger male specimens of <italic><tp:taxon-name><tp:taxon-name-part taxon-name-part-type="genus" reg="Bathynomus">B.</tp:taxon-name-part> <tp:taxon-name-part taxon-name-part-type="species" reg="giganteus">giganteus</tp:taxon-name-part></tp:taxon-name></italic> tend to keep the organ for longer periods than smaller ones, although even large individuals (310 mm) sometimes do not possess the structure. We cannot be certain that either of the patterns above apply to <italic><tp:taxon-name><tp:taxon-name-part taxon-name-part-type="genus" reg="Bathynomus">B.</tp:taxon-name-part> <tp:taxon-name-part taxon-name-part-type="species" reg="raksasa">raksasa</tp:taxon-name-part></tp:taxon-name></italic> sp. nov. as only one male was collected. The appendix masculina (Fig. <xref ref-type="fig" rid="F5">5H</xref>) is present on the large male American specimen of <italic><tp:taxon-name><tp:taxon-name-part taxon-name-part-type="genus" reg="Bathynomus">B.</tp:taxon-name-part> <tp:taxon-name-part taxon-name-part-type="species" reg="giganteus">giganteus</tp:taxon-name-part></tp:taxon-name></italic> (<abbrev xmlns:xlink="http://www.w3.org/1999/xlink" xlink:title="Zoological Reference Collection of the Lee Kong Chian Natural History Museum, National University of Singapore" id="ABBRID0E53AE" xlink:type="simple">ZRC</abbrev> 2014.0837) examined here.</p><p>The <abbrev xmlns:xlink="http://www.w3.org/1999/xlink" xlink:title="South Java Deep Sea Survey" id="ABBRID0EE4AE" xlink:type="simple">SJADES</abbrev> cruise also obtained four juvenile and subadult specimens from southern Java (here identified as <italic><tp:taxon-name><tp:taxon-name-part taxon-name-part-type="genus" reg="Bathynomus">Bathynomus</tp:taxon-name-part></tp:taxon-name></italic> sp.) (Fig. <xref ref-type="fig" rid="F6">6</xref>) which we are unable to identify to the species level, especially as the diagnostic characters may not be developed. They are clearly not <italic><tp:taxon-name><tp:taxon-name-part taxon-name-part-type="genus" reg="Bathynomus">Bathynomus</tp:taxon-name-part> <tp:taxon-name-part taxon-name-part-type="species" reg="raksasa">raksasa</tp:taxon-name-part></tp:taxon-name></italic> sp. nov. with a different pleotelson spination, shapes of pleotelson and uropodal rami. The largest specimen in the lot (107 mm) has an almost fully-developed pereopod 7 which indicates that the adult would not be too much larger in size. This, along with the presence of setae between the pleotelson spines, suggest that this species belongs to the “giant” group. The number of spines on the posterior margin of the pleotelson ranges between 5+2, 7+2 and 9+2. <xref ref-type="bibr" rid="B17">Soong and Mok (1994)</xref> used the development of pereopod 7 as one of the characters to classify the development stages of <italic><tp:taxon-name><tp:taxon-name-part taxon-name-part-type="genus" reg="Bathynomus">Bathynomus</tp:taxon-name-part> <tp:taxon-name-part taxon-name-part-type="species" reg="doederleini">doederleini</tp:taxon-name-part></tp:taxon-name></italic>. According to <xref ref-type="bibr" rid="B17">Soong and Mok (1994)</xref>, individuals with “small, white” pereopod 7 and lacking either oostegites or penes and/or appendix masculina were categorised as “subadult I” which equals to stage 2 of five development stages they proposed. However, we will not apply this approach to <italic><tp:taxon-name><tp:taxon-name-part taxon-name-part-type="genus" reg="Bathynomus">Bathynomus</tp:taxon-name-part></tp:taxon-name></italic> sp. because of the limited specimen number.</p><fig id="F6" position="float" orientation="portrait"><object-id xmlns:xlink="http://www.w3.org/1999/xlink" content-type="doi" xlink:type="simple">/10.3897/zookeys.947.53906.figure6</object-id><object-id xmlns:xlink="http://www.w3.org/1999/xlink" content-type="arpha" xlink:type="simple">7CD27205-DF2E-592B-A51D-438090979AE3</object-id><label>Figure 6.</label><caption><p><italic><tp:taxon-name><tp:taxon-name-part taxon-name-part-type="genus" reg="Bathynomus">Bathynomus</tp:taxon-name-part></tp:taxon-name></italic> sp. (107 mm) (<named-content xmlns:xlink="http://www.w3.org/1999/xlink" content-type="dwc:institutional_code" xlink:type="simple">MZB</named-content> Cru.Iso 098), Indonesia <bold>A</bold> uropod, ventral view <bold>B</bold> uropod, dorsal view <bold>C</bold> pleotelson central spine <bold>D</bold> pleotelson <bold>E</bold> length of antenna 2 <bold>F</bold> cephalon, anterior view <bold>G</bold> clypeal region <bold>H</bold> pereopod 7, ventral view <bold>I</bold> pereopod 7 coxa.</p></caption><graphic xmlns:xlink="http://www.w3.org/1999/xlink" xlink:href="zookeys-947-039-g006.jpg" position="float" orientation="portrait" xlink:type="simple" id="oo_430118.jpg"><uri content-type="original_file" xlink:type="simple">https://binary.pensoft.net/fig/430118</uri></graphic></fig><p><italic><tp:taxon-name><tp:taxon-name-part taxon-name-part-type="genus" reg="Bathynomus">Bathynomus</tp:taxon-name-part></tp:taxon-name></italic> sp. superficially resembles the poorly known <italic><tp:taxon-name><tp:taxon-name-part taxon-name-part-type="genus" reg="Bathynomus">Bathynomus</tp:taxon-name-part> <tp:taxon-name-part taxon-name-part-type="species" reg="affinis">affinis</tp:taxon-name-part></tp:taxon-name></italic> Richardson, 1910, described from the Philippines from one specimen. There is, however, a problem with what has been identified as “<italic><tp:taxon-name><tp:taxon-name-part taxon-name-part-type="genus" reg="Bathynomus">Bathynomus</tp:taxon-name-part> <tp:taxon-name-part taxon-name-part-type="species" reg="affinis">affinis</tp:taxon-name-part></tp:taxon-name></italic>” by <xref ref-type="bibr" rid="B11">Lowry and Dempsey (2006</xref>: 169, figs 2, 3), who listed among their material, the type from the Philippines as well as two females from the Arafura Sea, providing figures of the latter. <xref ref-type="bibr" rid="B3">Bruce (1986</xref>: fig. 87A–E) had earlier figured the uropods, and pereopods 1 and 3 of the type specimen (sex not specified). The problem is that the distolateral corners of uropodal rami of the holotype from the Philippines is distinctly acute and curved (<xref ref-type="bibr" rid="B3">Bruce 1986</xref>: fig. 87A–C) whereas that of <xref ref-type="bibr" rid="B11">Lowry and Dempsey (2006</xref>: fig. 3D, E) from the Arafura Sea is distinctly wider and not produced. Significantly, <xref ref-type="bibr" rid="B15">Richardson’s (1910</xref>: fig. 1) figures of the uropods are the same as those by <xref ref-type="bibr" rid="B3">Bruce (1986)</xref>. The material from Arafura Sea are thus unlikely to be <italic><tp:taxon-name><tp:taxon-name-part taxon-name-part-type="genus" reg="Bathynomus">B.</tp:taxon-name-part> <tp:taxon-name-part taxon-name-part-type="species" reg="affinis">affinis</tp:taxon-name-part></tp:taxon-name></italic> s. str.</p><p>Our material of <italic><tp:taxon-name><tp:taxon-name-part taxon-name-part-type="genus" reg="Bathynomus">Bathynomus</tp:taxon-name-part></tp:taxon-name></italic> sp. from Java resembles the “<italic><tp:taxon-name><tp:taxon-name-part taxon-name-part-type="genus" reg="Bathynomus">B.</tp:taxon-name-part> <tp:taxon-name-part taxon-name-part-type="species" reg="affinis">affinis</tp:taxon-name-part></tp:taxon-name></italic>” of <xref ref-type="bibr" rid="B11">Lowry and Dempsey (2006)</xref> in possessing the same relative length of antenna 2 (reaching between pereonites 3 and 4), straight clypeus distal margins, the setal fringe on the uropodal exopod is long and continuous (± 90%), and similar pleotelson spine count (5+2, 7+2 and 9+2). The marked difference in the form of the uropodal endopod distolateral corner, however, indicates they are not conspecific. In addition, the uropod of <italic><tp:taxon-name><tp:taxon-name-part taxon-name-part-type="genus" reg="Bathynomus">Bathynomus</tp:taxon-name-part></tp:taxon-name></italic> sp. reaches to the end of the pleotelson (Fig. <xref ref-type="fig" rid="F6">6D</xref>) (vs. slightly extended beyond the pleotelson; <xref ref-type="bibr" rid="B11">Lowry and Dempsey 2006</xref>: fig. 2F) and the pleotelson central spine is weakly bifid (Fig. <xref ref-type="fig" rid="F6">6C</xref>) (vs. simple; <xref ref-type="bibr" rid="B11">Lowry and Dempsey 2006</xref>: fig. 2F). The uropods of our material from Java agree very well with the figures by <xref ref-type="bibr" rid="B15">Richardson (1910)</xref> and <xref ref-type="bibr" rid="B3">Bruce (1986)</xref>, but until a complete redescription of the holotype of <italic><tp:taxon-name><tp:taxon-name-part taxon-name-part-type="genus" reg="Bathynomus">B.</tp:taxon-name-part> <tp:taxon-name-part taxon-name-part-type="species" reg="affinis">affinis</tp:taxon-name-part></tp:taxon-name></italic> is done and more character states are known, we are not certain if they are actually conspecific.</p><p><italic><tp:taxon-name><tp:taxon-name-part taxon-name-part-type="genus" reg="Bathynomus">Bathynomus</tp:taxon-name-part></tp:taxon-name></italic> sp. differs from <italic><tp:taxon-name><tp:taxon-name-part taxon-name-part-type="genus" reg="Bathynomus">B.</tp:taxon-name-part> <tp:taxon-name-part taxon-name-part-type="species" reg="pelor">pelor</tp:taxon-name-part></tp:taxon-name></italic> Bruce, 1986 (from northwestern Australia) in having a longer antenna 2 that reaches to the middle of pereonite 4 (Fig. <xref ref-type="fig" rid="F6">6E</xref>) (vs. middle of pereonite 2; <xref ref-type="bibr" rid="B3">Bruce 1986</xref>: fig. 91A), weakly bifid pleotelson central spine (Fig. <xref ref-type="fig" rid="F6">6C</xref>) (vs. strongly bifid; <xref ref-type="bibr" rid="B3">Bruce 1986</xref>: fig. 91B), and the conspicuous longitudinal carina on the pleotelson (Fig. <xref ref-type="fig" rid="F6">6D</xref>) (vs. inconspicuous; <xref ref-type="bibr" rid="B3">Bruce 1986</xref>: fig. 91C). Both species share similar shape of uropodal rami with more acute and curved distolateral corner on the endopod of <italic><tp:taxon-name><tp:taxon-name-part taxon-name-part-type="genus" reg="Bathynomus">Bathynomus</tp:taxon-name-part></tp:taxon-name></italic> sp. (Fig. <xref ref-type="fig" rid="F6">6A, B</xref>) (vs. less acute and curved; <xref ref-type="bibr" rid="B3">Bruce 1986</xref>: fig. 91D). It differs from <italic><tp:taxon-name><tp:taxon-name-part taxon-name-part-type="genus" reg="Bathynomus">B.</tp:taxon-name-part> <tp:taxon-name-part taxon-name-part-type="species" reg="immanis">immanis</tp:taxon-name-part></tp:taxon-name></italic> Bruce, 1986, in the slightly concave lateral of uropodal exopod (Fig. <xref ref-type="fig" rid="F6">6A, B</xref>) (vs. strongly concave; <xref ref-type="bibr" rid="B3">Bruce 1986</xref>: fig. 90C, D), greater length of fringing setae (± 80%) on the lateral uropod exopod (Fig. <xref ref-type="fig" rid="F6">6A, B</xref>) (vs. 66%; <xref ref-type="bibr" rid="B3">Bruce 1986</xref>: fig. 90C, D) and the weakly bifid pleotelson central spine (Fig. <xref ref-type="fig" rid="F6">6C</xref>) (vs. simple; <xref ref-type="bibr" rid="B3">Bruce 1986</xref>: fig. 89 D). The two species together with <italic><tp:taxon-name><tp:taxon-name-part taxon-name-part-type="genus" reg="Bathynomus">B.</tp:taxon-name-part> <tp:taxon-name-part taxon-name-part-type="species" reg="doederleini">doederleini</tp:taxon-name-part></tp:taxon-name></italic> share similar uropodal endopod shapes (Fig. <xref ref-type="fig" rid="F6">6A, B</xref>).</p><p><italic><tp:taxon-name><tp:taxon-name-part taxon-name-part-type="genus" reg="Bathynomus">Bathynomus</tp:taxon-name-part></tp:taxon-name></italic> sp. shares with <italic><tp:taxon-name><tp:taxon-name-part taxon-name-part-type="genus" reg="Bathynomus">B.</tp:taxon-name-part> <tp:taxon-name-part taxon-name-part-type="species" reg="kapala">kapala</tp:taxon-name-part></tp:taxon-name></italic> Griffin, 1975 (from Australia) a similar bifid central pleotelson spine but can easily be distinguished by its relatively longer antenna 2 (Fig. <xref ref-type="fig" rid="F6">6E</xref>) (middle of pereonite 4 vs. within pereonite 3; <xref ref-type="bibr" rid="B11">Lowry and Dempsey 2006</xref>: fig. 14 C), the straight head ridge (Fig. <xref ref-type="fig" rid="F6">6F</xref>) (vs. curved; <xref ref-type="bibr" rid="B11">Lowry and Dempsey 2006</xref>: fig. 14 D), a narrowly rounded clypeus apex (6G) (vs. broadly rounded; <xref ref-type="bibr" rid="B11">Lowry and Dempsey 2006</xref>: fig. 14 E), with only one row of fringing setae on the anterior margin of the basis of pereopod 7 (Fig. <xref ref-type="fig" rid="F6">6H</xref>) (vs. with two rows; <xref ref-type="bibr" rid="B11">Lowry and Dempsey 2006</xref>: fig. 23 F) and the uropodal endopod distolateral margin is subacute and only slightly produced (Fig. <xref ref-type="fig" rid="F6">6A, B</xref>) (vs. not produced; <xref ref-type="bibr" rid="B11">Lowry and Dempsey 2006</xref>: fig. 15 D, E).</p><p>Compared to <italic><tp:taxon-name><tp:taxon-name-part taxon-name-part-type="genus" reg="Bathynomus">B.</tp:taxon-name-part> <tp:taxon-name-part taxon-name-part-type="species" reg="doederleini">doederleini</tp:taxon-name-part></tp:taxon-name></italic>, <italic><tp:taxon-name><tp:taxon-name-part taxon-name-part-type="genus" reg="Bathynomus">Bathynomus</tp:taxon-name-part></tp:taxon-name></italic> sp. has pereopod 7 coxa more slender (Fig. <xref ref-type="fig" rid="F6">6I</xref>) (vs. relatively broader; <xref ref-type="bibr" rid="B11">Lowry and Dempsey 2006</xref>: fig. 10B), there is one row of fringing setae on the anterior margin of the basis of pereopod 7 (Fig. <xref ref-type="fig" rid="F6">6H</xref>) (vs. with two rows; <xref ref-type="bibr" rid="B11">Lowry and Dempsey 2006</xref>: fig. 23D), and the lengths of the pleotelson spines are similarly sized (Fig. <xref ref-type="fig" rid="F6">6D</xref>) (vs. uneven; <xref ref-type="bibr" rid="B11">Lowry and Dempsey 2006</xref>: fig. 10F).</p></tp:treatment-sec><tp:treatment-sec sec-type="distribution" id="SECID0EYKAG"><title>Distribution.</title><p>Sunda Strait and Indian Ocean, South Java, Indonesia; at depths of 957–1259 m.</p></tp:treatment-sec><ref-list><ref id="B4"><mixed-citation xmlns:xlink="http://www.w3.org/1999/xlink" xlink:type="simple"><person-group><name name-style="western"><surname>Bruce</surname><given-names>NL</given-names></name><name name-style="western"><surname>Bussarawit</surname><given-names>S</given-names></name></person-group> (<year>2004</year>) <article-title><italic><tp:taxon-name><tp:taxon-name-part taxon-name-part-type="genus">Bathynomus</tp:taxon-name-part> <tp:taxon-name-part taxon-name-part-type="species">lowryi</tp:taxon-name-part></tp:taxon-name></italic> sp. nov. (<tp:taxon-name><tp:taxon-name-part taxon-name-part-type="subphylum">Crustacea</tp:taxon-name-part></tp:taxon-name>: <tp:taxon-name><tp:taxon-name-part taxon-name-part-type="order">Isopoda</tp:taxon-name-part></tp:taxon-name>: <tp:taxon-name><tp:taxon-name-part taxon-name-part-type="family">Cirolanidae</tp:taxon-name-part></tp:taxon-name>), the first record of the ‘giant’ marine isopod genus from Thailand waters.</article-title><source>Phuket Marine Biological Center, Research Bulletin</source><volume>65</volume>: <fpage>1</fpage>–<lpage>8</lpage>.</mixed-citation></ref><ref id="B11"><mixed-citation xmlns:xlink="http://www.w3.org/1999/xlink" xlink:type="simple"><person-group><name name-style="western"><surname>Lowry</surname><given-names>JK</given-names></name><name name-style="western"><surname>Dempsey</surname><given-names>K</given-names></name></person-group> (<year>2006</year>) <article-title>The giant deep-sea scavenger genus <italic><tp:taxon-name><tp:taxon-name-part taxon-name-part-type="genus">Bathynomus</tp:taxon-name-part></tp:taxon-name></italic> (<tp:taxon-name><tp:taxon-name-part taxon-name-part-type="subphylum">Crustacea</tp:taxon-name-part></tp:taxon-name>, <tp:taxon-name><tp:taxon-name-part taxon-name-part-type="order">Isopoda</tp:taxon-name-part></tp:taxon-name>, <tp:taxon-name><tp:taxon-name-part taxon-name-part-type="family">Cirolanidae</tp:taxon-name-part></tp:taxon-name>) in the Indo-West Pacific.</article-title> In: <person-group><name name-style="western"><surname>Richer De Forges</surname><given-names>B</given-names></name><name name-style="western"><surname>Justine</surname><given-names>J-L</given-names></name></person-group> (<role>Eds</role>) <issue-title>Tropical Deep-Sea Benthos, volume 24.</issue-title><source>Mémoires du Muséum national d’Histoire naturelle</source><volume>193</volume>: <fpage>163</fpage>–<lpage>192</lpage>.</mixed-citation></ref><ref id="B17"><mixed-citation xmlns:xlink="http://www.w3.org/1999/xlink" xlink:type="simple"><person-group><name name-style="western"><surname>Soong</surname><given-names>K</given-names></name><name name-style="western"><surname>Mok</surname><given-names>H-K</given-names></name></person-group> (<year>1994</year>) <article-title>Size and maturity stage observations of the deep-sea isopod <italic><tp:taxon-name><tp:taxon-name-part taxon-name-part-type="genus">Bathynomus</tp:taxon-name-part> <tp:taxon-name-part taxon-name-part-type="species">doederleini</tp:taxon-name-part></tp:taxon-name></italic> Ortmann, 1894 (<tp:taxon-name><tp:taxon-name-part taxon-name-part-type="suborder">Flabellifera</tp:taxon-name-part></tp:taxon-name>: <tp:taxon-name><tp:taxon-name-part taxon-name-part-type="family">Cirolanidae</tp:taxon-name-part></tp:taxon-name>), in eastern Taiwan.</article-title><source>Journal of Crustacean Biology</source><volume>14</volume>: <fpage>72</fpage>–<lpage>79</lpage>. <ext-link xlink:type="simple" ext-link-type="doi" xlink:href="10.2307/1549056">https://doi.org/10.2307/1549056</ext-link></mixed-citation></ref><ref id="B1"><mixed-citation xmlns:xlink="http://www.w3.org/1999/xlink" xlink:type="simple"><person-group><name name-style="western"><surname>Barradas-Ortiz</surname><given-names>C</given-names></name><name name-style="western"><surname>Briones-Fourzán</surname><given-names>P</given-names></name><name name-style="western"><surname>Lozano-Álvarez</surname><given-names>E</given-names></name></person-group> (<year>2003</year>) <article-title>Seasonal reproduction and feeding ecology of giant isopods <italic><tp:taxon-name><tp:taxon-name-part taxon-name-part-type="genus">Bathynomus</tp:taxon-name-part> <tp:taxon-name-part taxon-name-part-type="species">giganteus</tp:taxon-name-part></tp:taxon-name></italic> from the continental slope of the Yucatan peninsula.</article-title><source>Deep Sea Research Part I: Oceanographic Research Papers</source><volume>50</volume>: <fpage>495</fpage>–<lpage>513</lpage>. <ext-link xlink:type="simple" ext-link-type="doi" xlink:href="10.1016/S0967-0637(03)00036-0">https://doi.org/10.1016/S0967-0637(03)00036-0</ext-link></mixed-citation></ref><ref id="B3"><mixed-citation xmlns:xlink="http://www.w3.org/1999/xlink" xlink:type="simple"><person-group><name name-style="western"><surname>Bruce</surname><given-names>NL</given-names></name></person-group> (<year>1986</year>) <article-title><tp:taxon-name><tp:taxon-name-part taxon-name-part-type="family">Cirolanidae</tp:taxon-name-part></tp:taxon-name> (<tp:taxon-name><tp:taxon-name-part taxon-name-part-type="subphylum">Crustacea</tp:taxon-name-part></tp:taxon-name>: <tp:taxon-name><tp:taxon-name-part taxon-name-part-type="order">Isopoda</tp:taxon-name-part></tp:taxon-name>) of Australia.</article-title><source>Records of the Australian Museum, Supplement</source><volume>6</volume>: <fpage>1</fpage>–<lpage>239</lpage>. <ext-link xlink:type="simple" ext-link-type="doi" xlink:href="10.3853/j.0812-7387.6.1986.98">https://doi.org/10.3853/j.0812-7387.6.1986.98</ext-link></mixed-citation></ref><ref id="B15"><mixed-citation xmlns:xlink="http://www.w3.org/1999/xlink" xlink:type="simple"><person-group><name name-style="western"><surname>Richardson</surname><given-names>H</given-names></name></person-group> (<year>1910</year>) <article-title>Marine isopods collected in the Philippines by the U.S. Fisheries steamer Albatross in 1907–08.</article-title><source>Bureau of Fisheries Document</source><volume>736</volume>: <fpage>1</fpage>–<lpage>44</lpage>.</mixed-citation></ref></ref-list></tp:taxon-treatment>
